# Supplementary material for: A conserved aspartate residue in [4Fe-4S]-containing HypD is required for [NiFe]-cofactor biosynthesis and for efficient interaction of the HypCD scaffold complex with HypE
Source: Metallomics. 2025 May 24;17(6):mfaf014. doi: 10.1093/mtomcs/mfaf014 (PMC12130793; doi:10.1093/mtomcs/mfaf014)
Supplement: mfaf014_Supplemental_File [file mfaf014_supplemental_file.xlsx]

## Sheet: Sheet0
UniProt Entry	Organism	Protein name	Reviewed	Gene Names	Length	Mass	Sequence
A0A975GAA5	Aceticella autotrophica	Hydrogenase formation protein HypD	unreviewed	hypD ACETAC_10670	359	39793	MNNALDNQELSERLIKNIKNMKFDRKINIMEVCGSHTMAIAKYGLKGILPEEVKLLSGPGCPVCVTASSRIDAIYRLAMRKKVVIATYGDMIRVPGSSPDISLRNAKSFGARIKIVYSAEDALDYAKKYPDEEVVFIGIGFETTSPTAALIIKDAKRENIKNISILSLHKVVEPVMRFLLEQPDIKLDGFLCPGHVATIIGAKGFDFISRDYGKVGIITGFEPLDIIEALYMILTKLKKGESSIENQYARCVNYLGNKAAVNVIKEVFEPCDDVWRGIGNITNSGLKIREEYRNWDAAAKFDLTYEEEKSTACKCGEVLKGKISPYQCPLFKKICNPDNPVGPCMVSSEGSCAAAYKYK
A0AA46S2H3	Aliarcobacter cryaerophilus	Hydrogenase formation protein HypD	unreviewed	hypD NGX11_02200	374	42090	MEKELQLKDLYDGFRDSKVIKAYKKLIDEDLKDYDGTINIMEVCGGHTHTIMKYGIPQLINKKINFIHGPGCPVCVMPKDRIDSAYALSLQENVILVTLGDMIKVPGSKGSLQKARSEGADVRFVYSPMDCLKIADENKDKIVVFFAIGFETTTPMTCALMEQVIKQDIKNVLFHINHITVPEVMQVLVQDENCKIDAFLGPSHVSVISGSKIYEEFPLSYNKPVVVSGFEPVDVMQSISMIVKQFKEKRSDLEIEYKRLVSYEGNLKAQELINKYFKKVPFKFRGIGEVENSGYELKDEFDKYNAKIVYKDILPTSEVKENKACKCPEILKGVAKPTDCKIFGNICTPTNPIGSCMVSSEGACSAYYKYGNLL
A0A7G8BC94	Alloacidobacterium dinghuense	Hydrogenase formation protein HypD	unreviewed	hypD H7849_13265	376	41895	MRYVDEFRDPELIIKASEEIYRLADPDRHYRIMEVCGGHTHAIYRFGLKDILPSNIELIHGPGCPVCVLPMGRIDDGLTVATNFDVIFAAFGDMMRVPGTQGSPFEHKARGTDVRIVYSPADALQIARKNPEKHVMFFAIGFETTAPSTALTLMRAKSEGITNFSVFCNHVTIVPAIRAILDSPDMRLDAFIGPGHVSTVIGCRPYEWIARSEGKPVVTSGFEPLDLLQSLVMLLRQLRAGEARVENQYKRVVPWEGNRAALKAMAEIFQLRPYFEWRGLGFISQSALRIRDEYAEWDAEQRFPIPGTRVTDPKAAQCGEVLKGVLKPAQCKLFGKECTPEHPIGALMVSTEGSCAAYYNYEHRKAAMVTSISSVA
A0A6P1TKC1	Anaerocolumna sedimenticola	Hydrogenase formation protein HypD	unreviewed	hypD Ana3638_02050	356	39460	MKTLEQVKDELKNYSGRKIKIMEVCGTHTSSIFKNGIRSLLSPCIQLISGPGCPVCVTASAYVDKLVEYALSENTCILTFGDMMKVKGNQYSLTEAKAMGANVKILYSPLSAVKMAMEDKNTTYIFAAVGFETTTPIYALMLDEIISNNIKNLKFMTSIKTILPALSYICENEENIDAFLCPGHVSVITGCSIYKDLAEKYHKPFVVSGFEGEHILAAVDEILHQIQKEQYSMKNMYTSTVTESGNQKAAALTDKYFESTDAYWRGIGIIKNSGLKLRKNYQEYDAGSTINDYTEKTPQGCKCREVILGRINPVDCPLFKTVCTPLNAVGPCMVSTEGACGIWYKNRVTVSRVNLQ
A0A9D0YNW7	Aquifex aeolicus	Hydrogenase formation protein HypD	unreviewed	hypD EYH37_00075	369	41010	MELFKNFRDPLLVKKLLKAIEKTHAGKPVKIMEVCGGHTHAIMRYGLNKLLGELGIEFLHGPGCPVCVMPKERIDQAIAIARQPGVILTTYGDMMRVPGSESSLIKERSLGRDIRMVYSPLESLEIAKRNPEKLVVFFAIGFETTTPMTAGLLELAIKEGIKNLLVHVNHVLVIPAMEAVIKESEIKAFIGPGHVSAIIGGKAYKPFVEKYKVPVVISGFEPVDILEGVLLILNQLKEGRAEVEIQYSRAVTWEGNIRAQELMAKYFEPREKFRWRGLGDIPFSSLKLKGEYSQFDAEIYFKYILPHKSSEDHKLCICGEILKGKAKPTDCKIFGTACTPKNPLGSCMVSSEGACAAYYKYIHSLVSSV
P31882	Azotobacter vinelandii	Hydrogenase maturation factor HypD	reviewed	hypD	379	41228	MKYVDEFRDGATARQLAARIAAEADPKRQYRLMEFCGGHTHAIFRYGIPDLLPANVRLIHGPGCPVCVMPIGRLDMAIELARRPGVILCTYGDMLRVPASGRVSLLKARAEGAAVRMLYSPIEALKLAQDNPDRDVVFFAIGFETTTPPTALVIEQAQRLGLKNFSVFCNHVLTPAAMHAILATPEARAGTLQLDGFIGPAHVSTVIGSDAYAPFPRQYGTPLVIAGFEPLDLLQALLMLVRQLNEGRAEVENQFTRAVTAGGNLKAKALTGRIFELRESFEWRGLGALPNSALRIREAFAEFDAERRFALEARSGLENKACECPAILRGAKSPRDCKLFGNPCSPDNPLGSCMVSSEGACAAWYAYGRQRQAVVAVAR
A0A7S9RC58	Campylobacter concisus	Hydrogenase formation protein HypD	unreviewed	hypD CVT00_05165	362	39944	MDLINDFRDKNLILALSKLIQKESVKPLNIMEICGGHTHSIMKFALPSLVGEHINFVHGPGCPVCVMPKSRIDEACKLASMDNVIFCTLADMLRVPGSKTSLQKLRGEGHDIRALYTPLDALNIAKQNPDKKVIFFAIGFETTTPMSANLVEKVVQEGIKNLYFHINHVTVPAPVRAIMSDENVRIDAFLGPSHVSVITGSKIYKELADEFKRPIAISGFEPLDIMASVLNLVRQQNAGTYEVYNEYARAVKEEGNLRAKELIAKYFEPCDFVWRGLGEIAQSGMKLRDEFAYLDARVQFDCSVESAGESKACICGQILRGLAKPTDCKVFGKVCNPQNPLGSCMVSSEGACAAYFKYARVG
A0A7S9RTQ5	Campylobacter concisus	Hydrogenase formation protein HypD	unreviewed	hypD CVS89_05470	362	39874	MDLINDFRDKNLILALSKLIQKESVKPLNIMEICGGHTHSIMKFALPSLVGEHINFVHGPGCPVCVMPKSRIDEACRLASMDNVIFCTLADMLRVPGSKTSLQKLRGEGHDIRALYTPLDALNIAKQNPDKKVIFFAIGFETTTPMSANLVEKVVQEGIKNLYFHINHVTVPAPVRAIMSDENVRIDAFLGPSHVSVITGSKIYKELASEFKRPIAISGFEPLDIMASVLNLVRQQNAGTYEVYNEYARAVKEEGNVKAKELIAKYFEPCDFVWRGLGEIAQSGMKLKDEFAYLDARVQFDCSVESAGESKACICGQILRGLAKPTDCKVFGKVCNPQNPIGSCMVSSEGACAAYFKYARVG
A0AAE7P9J6	Campylobacter concisus	Hydrogenase formation protein HypD	unreviewed	hypD CVT17_05035	362	39904	MDLINDFRDKNLILALSKLIKKESTKPLSIMEICGGHTHSIMKFALPSLVGEHINFVHGPGCPVCVMPKSRIDEACKLASMENVIFCTLADMLRVPGSKTSLQKLRGEGHDIRALYTPLDALNIAKQNPDKKVIFFAIGFETTTPMSANLVEKVVQEGIKNLYFHINHVTVPAPVRAIMSDENVRIDAFLGPSHVSVITGSKIYKELANEFKRPIAISGFEPLDIMASVLNLVRQQNAGTYEVYNEYARAVKEEGNLKAKELIAKYFEPCDFVWRGLGEIAQSGMKLKDEFAYLDARVQFDCSIESAGESKACICGQILRGLAKPTECKVFGKVCNPQNPIGSCMVSSEGACAAYFKYARVG
A0A7M1MJQ6	Campylobacter lari	Hydrogenase formation protein HypD	unreviewed	hypD HW242_02180	363	40175	MDLINDFRDKERILALKELIASKITKPINIMEICGGHTHSIMKFGLPDLLPKEINFVHGPGCPVCVMPRERIDVALKLASMPNTIFCVLGDMLKVPGSYESLIDLRAKGADIRALYTPLDVIDIAIKNPEKNIIFFAIGFETTTPMSGVIIEKSIALNLKNLFFHINHVLVPPAVETIMQDKNVIIDAFLGPSHVSVITGSNIYEPIAKKYQTPIAVSGFEPVDIMLSVLNIVEQMNANTFEVYNEYHRVVSKEGNLKAKALVEKYFKPCDFEFRGLGVIVNGGLCLKDEFAHLDASKVFDCKVQSKDESKACICGQILRGLAKPYDCKVFAKACTPKNPIGSCMVSSEGACAAYYKYYQDKA
M5AXV0	Campylobacter lari	Hydrogenase expression/formation protein HypD	unreviewed	HypD	363	40207	MDLINDFRDKERILALKELIASKITKPINIMEICGGHTHSIMKFGLPDLLPKEINFVHGPGCPVCVMPRERIDTALKLASMPNTIFCVLGDMLKVPGSYESLIDLRAKGADIKALYTPLDVIDIALKNPEKNIIFFAIGFETTTPMSGVIIEKSMALNLKNLFFHINHVLVPPAVEAIMQDKNVKIDAFLGPSHVSVITGTNIYQPIAKKYKTPIAVSGFEPVDIMLSVLNIVEQMNARTFEVYNEYHRVVSKEGNLKAKALVEKYFKPCDFEFRGLGVIVNGGLCLKDEFAHLDASKVFDCKVQSKDESKACICGQILRGLAKPYDCKVFAKACTPKNPIGSCMVSSEGACAAYYKYYQDKA
A0A859DSS4	Caproicibacterium lactatifermentans	Hydrogenase formation protein HypD	unreviewed	hypD GJQ69_08535	351	37891	MENSVSEAKDIITSYHGPNLRIMEVCGTHTHEIFRLGIRKLLPESIRLISGPGCPVCVTPVGYIDEAILLALKHHAVICTFGDLIRVPGSEMSLAGARQQGAEIKMVYSPLDSEEYSKEHPEKNVVFLAVGFETTTPAACLAVKKARKDGLQNYSLLVANKTMPNAYLALKDSADAFLYPGHVNAIAGTAVCEELVKEGISGVVTGFTAGELLTALAVILKLSAAGKPFFRNCYPRVVRPDGNPAAQAVMREVMEPCDTEWRGLGIIRGSGLRLREPYHSFDARLRYALPKITGHSSLLCRCGEVLQGKCRPNDCKVFGTGCTPQHPIGACMVSNEGACSAYYQYGGTENG
A0AAU8ABF4	Christensenella massiliensis	Hydrogenase formation protein HypD	unreviewed	hypD PUP29_03930	345	37331	MTDRKDFLKAYSGEPLRFMEVCGTHTAEISRNGITELLPPEISLISGPGCPVCVTVTDYIDRLVWLARQPETTVVSFGDLLRVPGSRESLADARADGGSVKMAYSPLDILKMAKSEPKRTYVFAAVGFETTAPVYAVLLENAIAQGIENIRLLTSLKTMPPVIDWVCGNGSRIDGFLAPGHVSVITGSHVFQKLAEKHGLPFVIAGFDGEQLLAAVYTLVKCRGRAGAVNLYRSAVTEEGNKRAQAAVEHFFEPCGAAWRGIGIIPSSGLRLREAYARFDAGSMGLDSDREHNPLCRCAQILTGAQTPVSCPLFGTECTPQHPQGACMVSAEGSCYQYAVHHRKR
A0AB35VLY4	Citrobacter portucalensis	Hydrogenase formation protein HypD	unreviewed	hypD VC642_14025	373	41428	MRFVDEYRAPEQVMQLIEHLCERAAHLSYTAERPLRIMEVCGGHTHAIFKFGLDQLLPKNVEFIHGPGCPVCVLPMGRIDSCVEIASHPEVIFCTFGDAMRVPGKQGSLLQAKARGADIRIVYSPMDALKLAQENPTRKVVFFGLGFETTMPTTAITLQQAKQRDVQNFYFFCQHITLIPTLRSLLEQPDNGIDAFLAPGHVSMVIGTDAYNFIASDFHRPLVVAGFEPLDLLQGVVMLIEQKIAAQSQVENQYRRVVPDAGNALAQQAIAEVFCVNGDSEWRGLGVIESSGVHLTPDYHRFDAEAHFQPAPQQVYDDPRARCGEVLTGRCKPHQCPLFGKTCNPETAFGALMVSSEGACAAWYQYRQQECEA
A0AAW3W7N5	Clostridium beijerinckii (Clostridium MP)	Hydrogenase formation protein HypD	unreviewed	hypD HGI39_07230	359	40143	MNKEILIKNILNEIQKSQVKKFNVMEVCGTHTQALSKLGIRQLVNSNINLLSGPGCPVCVTPEGYIDAAIELLKNSNVILSTFGDMMRVNGSRENLIKQREKGKDIKVLYSPLDSIALAEENKDKEIVFLGVGFETTTPIIALAVKIAKEKNIRNISFLIGMKRMEPILHYILKQPNHNINGLMCPGHVAAVKGADYFKFIVEEYNIPAVIAGFEALDIASALYFLTKQQNKTEKSFENLYKTCVSQEGNKRANELISEVFTYCEHEWRGIGVIKDSGFTLREKYKKYDASERFGINLSKTSEKNYIRTCACSEILLGKKLPNKCELFGKGCTPKHPIGPCMVSTEGSCSIFYKYGGVE
Q1LN54	Cupriavidus metallidurans (strain ATCC 43123 / DSM 2839 / NBRC 102507 / CH34) (Ralstonia metallidurans)	Hydrogenase maturation factor	unreviewed	hypD2 Rmet_1539	380	41396	MKYVDEFRDGELARTLAAKIARDADSGRSYSFMEFCGGHTHAISRYGVSDLLPANVRMIHGPGCPVCVLPIGRIDLAIKLALERGVILCSYGDTLRIPASESLSLLKAKARGADIRMVYSAADALAIAQQNPQREVVFFAIGFETTTPPTALVIKQAEAARVTNFSVLCNHVLTPSAIITILESPEVRKLGTVPLDGFVGPAHVSTVIGSRPYEFFAEEYRKPVVIAGFEPLDVMQAILMLVTQVNEGRAEVENEFTRAVTRDGNQKAQALVSEVFELRCSFEWRGLGEVPYSALRIRASYRLFDAEARFGLAYRPVPDNKACECGAILRGVKKPTDCKLFATACTPENPMGSCMVSSEGACAAHYSYGRFKDIEVVVAA
P31903	Cupriavidus necator (strain ATCC 17699 / DSM 428 / KCTC 22496 / NCIMB 10442 / H16 / Stanier 337) (Ralstonia eutropha)	Hydrogenase maturation factor HypD	reviewed	hypD PHG016	379	41907	MKYIEEFRDGELAQRIAAHVRAEARPGQRYNFMEFCGGHTHAISRYGVTELLPENVRMIHGPGCPVCVLPIGRIDLALHLALERDAIVCTYGDTMRVPASGGMSLIRAKAHGADIRMVYSAADALKIAQRHPQREVVFLAIGFETTTPPTALIIREAKARQVDNFSVLCCHVLTPSAITHILESPEVRDYGTVPIDGFVGPAHVSIVIGTRPYEHFSREYGKPVVIAGFEPLDVMQAILMLVRQVNSGRAEVENEFVRAVTRDGNESAQAMVSEVFELRPSFEWRGLGEVPYSALRIRAQFARFDAEQRFDLRYRPVPDNKACECGAILRGVKKPTDCKLFATVCTPENPMGSCMVSSEGACAAHYSYGRFKDIPLVAA
A0A951QL77	Cyanomargarita calcarea GSE-NOS-MK-12-04C	Hydrogenase formation protein HypD	unreviewed	hypD KME60_03680	381	42481	MKYVDEFRDQYRGEALLREIEKISHILGKRIKIMEVCGGHTHSIFKYGIEEIIPNTIELIHGPGCPVCVMPKGRIDDAISISQNSNVIFATFGDAMRVPGSKTNLLQASAQGADIRMVYSPLDCLQIAKENPKKEVVFFCIGFETTAPSTAFTILQAAAEKVLNFSMFCNHVLVIPALQALLNNPDLQLDGFIGPGHVSMVIGTDPYQFISQEYQKPIVVSGFEPIDILQSIWMLLRQLLENRCEVENQYNRVVEEAGNKVAMTAMNKVFQVREDFEWRGLGDIPYSGFKIRPEYAQFDAEVKFTIPNSKIADHKACQCGEILKGVLKPWECKVFGTACTPEAPIGTCMVSSEGACAAYYKYGRFSKLANQILSENQKAIV
C0QLW7	Desulforapulum autotrophicum (strain ATCC 43914 / DSM 3382 / VKM B-1955 / HRM2) (Desulfobacterium autotrophicum)	HypD	unreviewed	hypD HRM2_11610	362	39187	MSIKHVHEYRDGELARQITGAIKKIATHDMRLMEVCGTHTMSIFRHGIRSVLPRQITLLSGPGCPVCVTSQRDIDCFIALASFENTIVTTFGDLMRVPGTVSSLQQEKAKGCDVRIVYSVFDAVEIAAQNPDREVVFCAVGFETTTPTVAASILMADQRHISNFSIHSAHKTTPAALGALMETPGVKIDGFLLPGHVSVITGTSGYKEVFERYRVPSVIAGFEPVDILTAVLMLARQYESKAPALENAYARAVAEEGNMKAKEIMARVFEPCDATWRGIGVIPQSGMALKPAFSSFDALGRFDLKVVDSGEPKGCACGEILMGLRTPESCPLYKRSCTPAHPVGPCMVSSEGSCAAFYRYQG
A0A7G1H0P7	Dissulfurispira thermophila	Hydrogenase formation protein HypD	unreviewed	hypD JZK55_12920	352	38699	MELIKNIYNKIGRPINIMEVCGTHTVAIFKHGIRSLLPEGLKLLSGPGCPVCVTSIEDIDKVIAISMLDDVILCTFGDMMRVPGGKKSLSEAKAEGADIRIVYSPLDCLSIARVNINKKVVFFSAGFETTTPSVAGTLFEAERQKIDNFYIYSVNKLVPPAIEILLQSDEINIDGFILPGHVSTIIGIHPYKFIAEKYKRSGVITGFKAEDIITGIVMLLRQIAEGRAAVEIQYKSVVTEIGNQKAMDFINEFFETCDSYWRGIGMLPNSGLKLREKYRHRDAEAVFNIDLSDGVAEPKGCQCGLVLRGIKIPSECPLFGKACTPEKPVGACMVSTEGSCAAYYKYNLLSKH
P24192	Escherichia coli (strain K12)	Hydrogenase maturation factor HypD (Hydrogenase isoenzymes formation protein HypD)	reviewed	hypD b2729 JW2699	373	41363	MRFVDEYRAPEQVMQLIEHLRERASHLSYTAERPLRIMEVCGGHTHAIFKFGLDQLLPENVEFIHGPGCPVCVLPMGRIDTCVEIASHPEVIFCTFGDAMRVPGKQGSLLQAKARGADVRIVYSPMDALKLAQENPTRKVVFFGLGFETTMPTTAITLQQAKARDVQNFYFFCQHITLIPTLRSLLEQPDNGIDAFLAPGHVSMVIGTDAYNFIASDFHRPLVVAGFEPLDLLQGVVMLVQQKIAAHSKVENQYRRVVPDAGNLLAQQAIADVFCVNGDSEWRGLGVIESSGVHLTPDYQRFDAEAHFRPAPQQVCDDPRARCGEVLTGKCKPHQCPLFGNTCNPQTAFGALMVSSEGACAAWYQYRQQESEA
A5FCZ4	Flavobacterium johnsoniae (strain ATCC 17061 / DSM 2064 / JCM 8514 / BCRC 14874 / CCUG 350202 / NBRC 14942 / NCIMB 11054 / UW101) (Cytophaga johnsonae)	Hydrogenase expression/formation protein HypD	unreviewed	Fjoh_3912	358	39465	MKYLSEYRNPELVKHYISEIHKITTKPWNIMEICGGQTHSLVKNGLLDLLPKNIRMIHGPGCPVCVTPVSLINKAIELMKQGVVLCSFGDMIRVPGSSKSLLQAKAEGGDLRILYSPLEAVNIAAKNLDKEIVFFAVGFETTAPSNALAVLHAQKLGLTNFSLLVSHVLVPPAMEAILSDKFCTINAFLGAGHVCTIVGLEEYYPIAEKYKIPIVVSGFEPADMVQAIYHTVLQLEQGKHEVENQYTRLVKEEGNLRAKEVVNTIFTIGTQEWRGIGKIENSGLVLRENYKMYDANIKFSIETTNSKTDNLCIAGQILTGNKRPNECPEFGKKCKPSFPLGAPMVSSEGACAAYFNYL
F0EU29	Haemophilus parainfluenzae ATCC 33392	Hydrogenase maturation factor	unreviewed	hypD HMPREF9417_1373	370	41309	MQFVDEFRDPELAKSLLQRLQKVMENQPHFTPENPLYLMEVCGGHTHTIFKFGLDRLLPKSIEFIHGPGCPVCVLPMGRIDVCIEIARRPEVIFCTFGDAMRVRGRLGSLLEAKAQGADVRIVYSPLDALNIALNNPDKKVVFFSLGFETTMPSAAITLQQAKKQQVKNFFVVCQNITIIPTLHSLLSQGQVKIDGFLAPGHVSMVIGSEPYQELCDTYHKPFVITGFEPLDILQAILMLVTQIVEKRSEVENQYKRIVHQHGNVLAQQAISEVFRLKASSEWRGLGEIAESGVELTDDYQCFDAEAHFACQPHQVADDPDSRCGDVLIGKCKPADCPLFAKKCNPDNAYGALMVSSEGACAAYYQYRRE
A0A291P5U0	Halomonas beimenensis	Hydrogenase maturation factor	unreviewed	hypD BEI_1277	401	44191	MKFVDEFRDPGKARALARRIDALAARNPICRRRPLQLMEVCGGHTHTIFKYGLEQLLPEAIELVHGPGCPVCVLPMGRVDDCVALAEHPNILFTTYGDAMRVPGSRKSLMQARAEGAEVRLVYSPMDALALARDQPDREVVFFALGFETTMPSTALTVLRAEAEGIDNFSVFCNHITIIPTIKAILDSPELTLDGFLGPGHVSMVIGDAPYAFIARHYRKPLVISGFEPLDILQAIWMVMVQLDEGRCEVENQYRRVVPEAGNAAALRAVQRVFRLREFFEWRGLGSIDHSGVRLNEAYARFDAERRYSLPNLRIADPKACQCGEVLKGAIKPRQCKVFGTACTPETPLGSLMVSSEGACAAVYRYGDPAGPPRRDRTEAVDGLASRDAADHPATSQEK…
A0A6B9F6I8	Haloplanus rallus	Hydrogenase formation protein HypD	unreviewed	hypD EI982_03785	388	41239	MSDREPVPEGPTGGVAGPSDGENALEFRDPEKADALAQRAEELVADIDADEVSIMHVCGSHEQSIAKFGLRSMLPDGLDLRMGPGCPVCVTDMPEVDEAVALANAGLTITTYGDMLHVPGTAASLSDARAAGADVRVVYSAAEAVDIAEETDDDVVFFATGFETTAAPTAAIVRDDPPENFWVLSAHKYVPPAMEVVAAMPETDVDGFLAAGNAATITGWGLFEELVDETDTPITVGGFEPLDILAGLVVLLRDIRDGEVTVRNAYPRCVTERGNEPAQNQLWDVFTTESGEWRGIAHIPDANLVLQDEYAHVNAREQFEIDTASLAASDSSLVDDCICGDIMAGRADPTDCDMFGEECTPEDPVGACMVSSEGTCKIWHEYGGRPDL
A0A6L5Z5E1	Halovulum marinum	Hydrogenase maturation factor	unreviewed	hypD GE300_16860	391	42093	MKYADEFRDPALAKKVLARIDETLARMPMPEGRPLHVMEVCGGHTHSIFRYGLQKLVPDSIEFVHGPGCPVCVLPMGRVDDCVTLAEHPGVIFTTFGDAMRVPGSRGSLLDAKARGADVRMVYSPLDALELARGNPDREVVFFALGFETTMPSTALTLLQAADEGIGNFSMLCQHITIIPTLKALLSDPHCLIDGFIGPGHVSMVIGNAGYRFIPERHGKPFVVAGFEPLDLLQSLWMVLAQLAGGRAAVENQYARVVPEDGNPAALRAIAEVYEDRESCDWRGLGAIDRSGVRIRAAYADLDAERRFGLVPADVADPEICQCGEVVRGRLKPFQCRAFGRECTPATPLGALMVSSEGACAAYHQYGATDGATDRGASDRSATDRGAPARG
A0AAI8F0R8	Helicobacter pylori (strain 51)	HypD protein	unreviewed	hypD KHP_0841	370	41040	MSVNHLIAPFRDKQTILALSNEIKKLASKLEKKLVIMEVCGGHTHSIMKYGLLDLMPKNLEFVHGPGCPVCVMPRARLDEAYELATIKNSIILSLGDMMKVPGSYGSLIQAREKGLDARFLYSPMQALEIAKENPHKKVIYIAIGFETTTPMSASVLLNAKKEKIHNLFFHINHLLVPPSVSAILNDPACRINALLAPSHVSVISGAQIYAPLVDRFKLPIVVSGFEPVDILESVLMLIKQALKKEAKLEIQYKRAVSYEGNVKAQELVNACMEVRENFEWRGLGNIKHSALKLKETFASYDAEKVFKEHLSHKTSKENKACKCGEILKGTAKPLDCALFAKTCTPQNPIGSCMVSSEGACAAYYRYKRV
A0A7L9FG24	Infirmifilum lucidum	Hydrogenase formation protein HypD	unreviewed	hypD IG193_08375	408	44779	MAAISSTAELIGKTQLLEESFRRNEQLAKRIVDIIHLRFSEVRRVLGMDRLKIMDFCGTHEWTIVHFGLRSLMPEGLELVAGPGCPVCVTPSRYIEEAIRLALDGVRVYTYGDTFKLRTINDVKGVYSLEEARTIGGDVKMVTGLLDAIRDARRHGRDSVFLGIGFETVAPGYAQAVLSGHVPGNLKLMSLVKLTPPAMFHALDVLREKPPEPPVMGVIAPGHVSTITGAKAWEPVAENYSIPVVVSGFEPIDVLASIAEVLRQLVAREAGVRIEYTRAVSWDGDLKAQAMIHKAFYAVDDAWRGIGFLPLSGLRLRDSFSDIDAFKQFGVQELKPEDWRKDTPPGCRCAEVTLGKAKPTDCPMFLKKCTPEKPYGPCMVSLEGTCAVWARFGGGGVAD…
A0AAX1EIM1	Legionella israelensis	Hydrogenase formation protein HypD	unreviewed	hypD E3983_10875	341	37453	MEFCGGHTHTIHRYDIPSLLPNNIEMIHGPGCPVCVLPIGRVDKAIWLASQPNVILCSYGDMLRVPGSGQKSLLQAKADGADVRMIYSVDDALKIAQQNPEKEVIFFAIGFETTTPPTAFAILQARHLNLSNFTVFCNHVLTPVAMECLLQAQREEDAAVNLDGFVGPAHVSIVIGSQAYEAVCQKYQKPIVISGFEPLDVLHSILMLVEQINQNRCEVEIQYTRAVTSTGNLTTQAMMDEVLQLRSSFEWRGLGHIPQSALEIKSAFAFFDAEKRFQPPESHGTEHKQCDCGDILRGVKKPRDCKLFAKICTPENPLGSCMVSSEGACAAVYAYGRGDVV
Q4A564	Limnoraphis robusta CCAP 1446/4	HypD	unreviewed	hypD	385	42508	MKYVDEFRDPQKLQALMGEINRLTLILERTSEHPLKIMEVCGGHTHSIFKYGIEELLPDSIELIHGPGCPVCVMPRGRLDAAIKLADIPNVIFTTFGDAMRVPGSQKSLLQAKAEGADIRMVYSPLDALPIAKQNPDKEVIFFGLGFETTAPSTAFTILQAEAENIKNFSIFCNHVIVVPALEALLDNPDLELDGFIGPGHVSMVIGSNPYQIIAEKYDKPVVVSGFEPLDIVQSIWMLLQQLVDRRCEVENQYKRLVQPDGNPMALEAIKKVFEVREEFEWRGLGEIAQSGLKINSNYAQFDAEVKFNISDVKVPDAAACQCGEILKGVLKPWQCKVFGTACTPETPIGTCMVSSEGACAAYYKYGRLSTVAKANKPQRSKAKV
A0AAU0URF0	Metallumcola ferriviriculae	Hydrogenase formation protein HypD	unreviewed	hypD MFMK1_002615	364	39662	MVDKQKVRYQLQEIERMNPCKQINLMEVCGTHTHAIGKSGLRQLLPQNINLISGPGCPVCVTDDWEIESYLDLARQGRVIIATFGDLLKVPGTRGSLADARGDGIRVSVVYSPLEALTLAQNNPTAEVVFLGAGFETTTPVVAMSVLEAKERGLKNYSVFSMHKLVPPALAALLEDKEVNVDGFILPGHVSTIIGQEPYQFLSRDYGKGGVIAGFEPEDILETVGMLLAQMNQGEPAIKIQYHRGMAPEGNAVAREAAAKVFTPEDARWRGLGLLPESGLRLRREYERFDAKAKFGLPQVPPTAVKVQPGCACGEILKGIKKPHQCRSFGRACTPMEPVGPCMVSSEGTCAAYYRYAEYQGELA
Q58400	Methanocaldococcus jannaschii (strain ATCC 43067 / DSM 2661 / JAL-1 / JCM 10045 / NBRC 100440) (Methanococcus jannaschii)	Putative hydrogenase expression/formation protein MJ0993	reviewed	MJ0993	358	40142	MININDRALIKKAIDKINKLAEKIDKLKIMHVCGSHEHTICKYGIRDVLPENITVVPGPGCPVCVTTQKEIDTAIYLADNGYVITTLGDMYRVPGSEKSLMEKQSEGCDVRIVYSISEAVKMAKKERDKKFVFVAIGFETTAPTTGAELISLKNKDVNNFFILNCHRQTPPVMEFLLNEGVYLDAFICPGHVSTITGLKPYYGLCEKYKAPMVVAGFEPIDVLMAIIMILKQVISGEAKVENEYIRAVKPEGNVLAQKIINEVFESIDVPWRGFPVVKNGGFGLREKYKKFDIYEHEDIPEIKEKIPKGCICDKILRGEKLPTDCPLFGTVCTPLNPVGSCMVSDEGTCRIFYKYRRI
A0AAX4FTR9	Methanoculleus receptaculi	Hydrogenase formation protein HypD	unreviewed	hypD R6Y96_08265	343	37670	MAVGKEILDTLHALVDRDITLMHICGTHEAAIARAGIRSILPPGLKIVMGPGCPVCITPQGEIDAALELVNRGCTVATYGDLLRVPGSSGSLESSGGDVRVVQGVHRAVEIARREPEREVVFISVGFETTAPTVAAMILSHPPENFSILSCHRLVPPAMAWLLDQGEAALDGFILPGHVCTVMGYQEYEQFPVPQVVAGFEPEDILLGLLMAVRQVREGRHEVENAYPRAVTREGNVKAKRLMYEVFEPVDLEWRGFPVIPASGLRLRPEFEGYDAQKKFDIEIRHVEKHSACICDRVLRGIARPADCKLFGKACNPRTPVGPCMVSHEGACRIWHLYESRRG
A0AAX3E8Y0	Methanoculleus submarinus	Hydrogenase formation protein HypD	unreviewed	hypD OH143_12430	343	37601	MAVGKEILDTLHALVDRDITLMHICGTHEAAIARAGLRSVLPPGLKIVMGPGCPVCITPQGEIDAALDLVERDCTIATYGDLLRVPGSKGSLESSGGDVRVVQGVHKAVEIARREPDREVVFISVGFETTAPTVAATILSRPPENFSILSCHRLVPPAMAWLLAQGEASLDGFLLPGHVCAVMGYEEYEQFPVPQVVAGFEPEDILLALLMAVRQVKEGAHRVENAYPRVVTREGNVKAKRLMYEVFEPYDVEWRGFPVIPASGLRLKPEFEGYDAQKKYDIEIRHVDKHSACICDKVLRGIARPSDCKLFGKACTPRTPVGPCMVSHEGACKIWHLYESRRA
A0A951PY15	Mojavia pulchra JT2-VF2	Hydrogenase formation protein HypD	unreviewed	hypD KME32_14515	394	43484	MKYVDEFREPEKAEGLRREITKLSQQLGRHIKIMEVCGGHTHSIFKYGIEEILPDNIELIHGPGCPVCVMPKGRLDDAIAISQNPNVIFATFGDAMRVPGSKTSLLQAKATGADIRIVYSPLDSLQIAKNNPDKEVVFFGLGFETTAPSTAFTILQAAAEKIPNFSMFCNHVLVIPALQALLDNPDLQLDGFVGPGHVSMVIGTDPYQFISQQYHKPIIVSGFEPLDILQSICMLLQQLLENRCEVENQYNRIVQKAGNTVAIQAMNQVFTARDNFDWRGLGDIPYSGLKIRPEYAQFDAELKFSIPNLKIADHKACQCGEILKGVLKPWQCKVFGTACTPETPIGTCMVSSEGACAAYYKYGRLSTIAKRTMREEPKVSITQIPLPACGNSLS
A0A2G8BAG5	Mycobacterium heckeshornense	Hydrogenase formation protein HypD	unreviewed	hypD MHEC_34740	378	41303	MKFVDEFRDPAAARRLLVAIKHLAGDSAHFKFMEVCGGHTHTIYRHGIEHLLPENVELVHGPGCPVCVIPMGRIDDAMWLAEQPEVIFTCFGDMMRVPGSNGNLLDAKARGADVRFVYSPLDALKIAVDKPDKQVVFFAIGFETTVPSTAVTLVRARELGLTNFSVFCNHVTIVPPIKAILESPDLRLSGFIGPGHVSTVVGNRPYRFVPEVYGKPLVVSGFEPLDILASVAMLLSQIREGRCEVENQYSRVVPENGNPAALALMAKVFALRPHFEWRGLGFISQSALRLNDDFADFDAELRYAMPGVRVADPKACQCGEVLKGVLKPWECKVFGTACTPETPIGTCMVSPEGACAAYYNFGRMHRDAAKLVGSSGRA
D5PJA4	Mycobacterium parascrofulaceum ATCC BAA-614	Hydrogenase expression/formation protein HypD (EC 3.1.3.15, EC 4.2.1.19)	unreviewed	hypD HMPREF0591_6248	376	41121	MKFVDEFRDPAAARKLLRAIERLAGSDGEGFKFMEVCGGHTHTIYRHGIEHLLPENVELVHGPGCPVCVIPMGRIDDAMWLAGQPDVIFTCFGDMMRVPGSNGSLLDAKARGADVRFVYSPLDALKIALDNPDKHVVFFAIGFETTAPSTAVTLVRARDLGLTNFSVFCNHVMIVPPIKAILESPDLRLSGFIGPGHVSTVVGNRPYRFVPEVYRKPLVVAGFEPLDILAAVAMLLTQIREGRCEVENQYTRVVPEQGNPAALALMGRVFALRPHFEWRGLGFISQSALRLHDDFAGFDAELRFAMPGVRVADPKACQCGEVLKGVLKPWECKVFGTACTPETPIGTCMVSPEGACAAYYNFGRMHRDAVKLVGHA
A0AA95MID2	Neobacillus novalis	Hydrogenase formation protein HypD	unreviewed	hypD QNH39_16915	370	40657	MLEILKQSSNPEICRPLAEAVIEIALEFNRKFGRKPAFMEVCGSHTMSLARTGVKQVLKNEVNLISGPGCPVCVTDQRSIDAMIALAEGENRIICTFGDMMRVPGSAKTLLDSKIAGKDIRVLYSPVDAVRVAEENPDKEVIFLGVGFETTIPILTLMIGEAEKRMIGNFSIWMTTKLVEPVLRFLLDAGEVNLDGFLLPGHVSIVLGEESYQYLVDEYQISGVITGFETAELLSGIYKSIELALSGQAAISNNHPAIVSKTGNQVIHQWLDKYLTNCDEAWRGIGVIPNSGLDLKPEYDQFNAKKRFTVDVGEPRKTKCRCGEVIRGLIAPNECPLFGKACHPINPVGPCMVSAEGSCAAYYQYMRESF
A9Y8W2	Nitratidesulfovibrio vulgaris (strain DSM 19637 / Miyazaki F) (Desulfovibrio vulgaris)	HypD	unreviewed	hypD DvMF_2276	365	39146	MSVNFSTAFKDPDLSRGLIERLHRALDRPLRFMEVCGTHTVAIFQSGMRPLLPAGVRHLSGPGCPVCVTHESEVAAYLQLAEKPGVIIATFGDLMRVPGPGGDNLKLAQAKGARVEIVYSAHDALKLAADNPGDTVVFLGIGFETTAPTVAATVLMARQQGLANFCVLSFHKLVPPALRALLADPDCAVDAFLLPGHVSTILGMEPYRFVADEFRTPGIIAGFDPVDILQALLIMVEQRKTGEFAIVNSYRRAVDDAGNPRAREILDTVFQTADALWRGIGCIPGSGLVFRPEFEQYDAMARLGLTLPEARPIAGCKCGDVLKGKMQPCDCPLFAKACTPAKPVGPCMVSTEGSCAAYFKYNVEA
A0A2R5FUW4	Nostoc commune NIES-4072	Hydrogenase expression/formation protein HypD	unreviewed	NIES4072_62670	393	43546	MKYVDEFREPEKAEALRREIAKLCNQLEKPIKIMEVCGGHTHSIFKYGIEEILPQTIELIHGPGCPVCVMPKGRLDDAIAISQNHNVIFATFGDAMRVPGSKTTLLQARAQGADIRMVYSPLDSLQIAKDNPDKEVIFFALGFETTAPSTAFTILQAAAEEIHNFSMFSNHVLVIPALKALLDNPDLQLDGFVGPGHVSMVIGSDPYQFISQQYNKPIVISGFEPLDILQSIWMLLQQLVENRCEVENQYNRIVQKSGNTVALQAINKVFAIRDSFDWRGLGDIPYSGLKIKPEYAQFDAELKFTIPNLKVADHKACKCGEILKGVLKPWECKVFGTACTPETPIGTCMVSSEGACAAYYKYGRLSTIAKRTITQKPKITQEPLPACGFSSDL
A0A9J7BQ57	Occallatibacter riparius	Hydrogenase formation protein HypD	unreviewed	hypD MOP44_03490	372	40663	MKYLDEFRNGEIAQRVAREIHAITTRPWKIMEVCGGQTHSIIKNGIDQMLPVGVEMVHGPGCPVCVTPLELIDKALAIAAQPGVIFCSFGDMLRVPGTDSDLFQVKGRGGDVRVVYSPLDAVELAVKNPDRQVVFFGVGFETTAPANAMSVHLAKRRGLKNFSLLVSHVLVPPAIDAIMSSPGNQVQAFLAAGHVCSVMGYWEYPPLADQFNIPIIVTGFEPLDLLDGIRRAVIQLERGEHHVENAYERIVSYAGNLEAQRLLSEVFETTDRAWRGIGVIPRSGWKLNAAYRDFDAEERFHISGIRTVESPLCHAGDVLRGAIKPGECPAFGKECTPRRPLGATMVSSEGACAAYFNYGRFLSFEQLAGAGR
A0A848ICG7	Paraburkholderia polaris	Hydrogenase maturation factor	unreviewed	hypD HHL24_04640	399	44389	MKYVDEFRDPHKAKTLEKEIRALVSRIERARQRPLQIMEVCGGHTHTIFRYGIQQLLPDAVEFVHGPGCPVCVLPMGRVDDCVALAERPEVIFTTFGDAMRVPGSKKSLLKAKADGADVRMVYSPLDALKIAQLNPDREVIFFGLGFETTMPSTAMTVLQAQAKKIHNFSLFCNHITIIPTIKAILDSPDLHLDGFLGPGHVSMVIGTRPYDFIARHYRKPITVAGFEPLDILQSMWMVLRQIEEGRCEVENQYGRVVTEDGNAQALSAVTRVFETRAFFEWRGLGSIDHSGVRVRETFAAFDAERKFDVPNLKIADPKACQCGEVLKGVIKPHQCKVFGTACTPESPLGSLMVSSEGACAAYYNYGRIDTSRIDERRAARQSVKSTDPAYALTTRGHS
A0A9E3HD76	Pelatocladus maniniholoensis HA4357-MV3	Hydrogenase formation protein HypD	unreviewed	hypD KME28_26185	375	41663	MKYVDEFRDSQKAKALVWQIEKLSCLLDKDIKIMEVCGGHTHSIFKYGIEAVLPKAIELIHGPGCPVCVMPKGRLDDAIAIAQNTHVIFTTFGDAMRVPGSQTNLQQAKATGADIRMVYSPLDSLKIAKENPYKEVVFFALGFETTAPSTAFTILQAAAENIHNFSMFCNHVLVIPALQALLDNPDLQLDGFVGPGHVSMVIGTEPYQFISQHYHKPIVISGFEPLDILQSVWMVVQQLVEKRCEVENQYRRLVDNKGNQLALTAMNTVFETRKDFEWRGLGNIPYSGLKIRSEYAQFDAELKFPIPNLKVADHKACQCGEILKGVMKPWECKVFGTACTPETPIGTCMVSSEGACAAYYKYGRFSVVGKEGVEV
A0A073CLC7	Planktothrix agardhii (strain NIVA-CYA 126/8)	HypD	unreviewed	hypD A19Y_4259	369	40816	MKFVDEYRDGKLAQDYAKAIASITTKPWKIMEICGGQTHSIVKYGIDELLPSEITLIHGPGCPVCVTDINIIDQAIALASLPNIIFCSFGDMLRVPGSEKDLLSVKATGGDIRIIYNPLDCLKIAQQNPTKQVIFFAVGFETTAPITAMAVYQAHQQNINNFSLLVSHVLVPPAMEALLSSPNCQVQGFLAAGHVCTVMGYTEYEPIVDKYNIPIVVTGFEPIDILQGIYLCIQQLEKGEYKLENQYNRSVRPEGNETAKTIIQEVFEIVPREWRGLGKIPQSGLGIKQKYINFDAQKRFNSQQLIPVSSPCQDCISGEILQGIKKPQECPVFGTRCTPEHPLGAPMVSSEGACAAYYRYRQQTKIPVL
A0A5P6VW05	Pseudobutyrivibrio xylanivorans	Hydrogenase formation protein HypD	unreviewed	hypD FXF36_15035	347	37317	MDIKQMVAYLASYAGSPIHLMEVCGSHTHAIQAHGIRDLLSPNIELLSGPGCPVCVTPTAYIDKLIDLSLQPNTTVVTFGDLLRVPGSKESLNEAKGRGGSVEMVYSPMNVLQLAKDNPNRIYVFAAVGFETTAPVYTVLLDNAIADGITNIRLLTALKTMPGAISYLCDNGARIDGFIAPGHVSAVTGADYFNGLAEKYHIPFAVSGFTAKELVVAIYGLVKMIENGEARVANYYTSVVETSANVIISRQLEKYFRPCDVAWRGMEIIPGSGLLLRDGYAHFDAGSADLNVDNKKNKACRCGEILMGKAKPTDCPLFGKSCTPMKPQGACMVSEEGSCFNVYLTKN
A0A6G6IWE0	Pseudomonas nitroreducens	Hydrogenase maturation factor	unreviewed	hypD G5B91_13690	376	41641	MKYIDEYRDGELARQIAQRIRTVAQPEREYRFMEFCGGHTHAISRYGVSDLLPTNVRLIHGPGCPVCVLPIGRIDLAIRLAMERQVILCSYGDTMRVPASDGLSLLRAKARGADIRMIYSPQDALKIAEANPEREVVFFAVGFETTTPPTALVIREAARRAVDNFSVLCCHVLTPPAIAHILDAPAEQAVALDGFIGPAHVSVVIGAGAYGEFARRYRKPVVIAGFEPLDVLQSILMLVQQVNEGRAEVQNEFIRAVSDEGSRPMQALMEEVFELRECFEWRGLGEMPASARRIRPAFARHDAEARFALHYQSVPDHKACDCGPILRGQKQPVDCRLFGTVCTPENPVGSCMVSNEGACAAHYAYGRYKDIEVTRV
A0A5Q2FBK5	Raineyella fluvialis	Hydrogenase formation protein HypD	unreviewed	hypD Rai3103_04870	382	42047	MKYVDEFRDPAAARALLRRIDDLAEQLERPLRVMEICGSHTHTIYRHGLEHLLPEWIEFIHGPGCPVCVIPMGRIDDALWLARQPDVILTTFGDMMRVPGSEESLLQVRATGADVRFVYSPLDALPIARDNPDKQVVFFAVGFETTAPSTAVTLERARGEGLANFCVFSNHVTTEQPLRAIVDGGETQIDAFIGPGHVASVVGVHAFDFLAEEFNRPVVVTGFEPLDVLQAVAMLLEQFTSGEVAAGRATVQNQYARVVRSDGNVVAQRLMDRVFRTRDTFEWRGLGWIEHSGLGISPEYAAWDAEERFAVPGVRVADPPACECGSVLTGRIKPWQCRVFGTACTPATPIGTCMVSPEGACAAYYNFGRLDRETANAVTIRE
P40598	Rhizobium leguminosarum bv. viciae	Hydrogenase maturation factor HypD	reviewed	hypD	385	42028	MKYIDEYRDGSLAKDVARQITALADPARSYHFMEFCGGHTHAISRYGLEDLLPANVRMIHGPGCPVCVLPIGRIDAAIALAMRPEITLCTYGDLMRVPGSNGSSLLKAKAAGADIRMVYSTLDALRIADAEPDREVVFFAIGFETTTPTTALALKAAIARGLGNFSIFCNHVLTPAPIQNILESPDVRKLGTIKIDGFIGPAHVSTVIGTEPYEFFAEEFRKPVVVAGFEPLDVIQAILMLVRQVNDGRHEVENQYIRAVTALGNEKAQAEVANFFELRESFEWRGLGEVPYGALRLRPQYAAYDAEKRFSMVTPAAKDNPACECGAILRGVKKPADCKLFGTVCTPDTPMGSCMVSPEGACAAHWAYGRFREKVRQVDARRAVA
P26411	Rhodobacter capsulatus (Rhodopseudomonas capsulata)	Hydrogenase maturation factor HypD	reviewed	hypD	377	40667	MKFASEFRDPALAKGLLAEIARLADQIGATAEKPVHIMEICGGHTHSIFRYGLDKLIHPGIEFIHGPGCPVCVLPRARVDECIEIAGRPEVIFCTFGDAMRVPGSKLSLMQAKAAGADIRMVYSPLDALELARRNPGREVVFFGLGFETTTPSTALAIQQAAREGLANFSVFCNHITVPEPIRALLDDPYMRLDGFIGPGHVSMVIGIHPYDFIAEDYGKPLVVAGFEPTDLLQSVLMVLRQISQGRAAIENQYARVVPEHGNRVSLAAIADVYERRPSFEWRGLGEIDASGLRIRAAYRAHDAEEKFGVGYAGQRAAVEEAEGCACGAVMTGRMKPVACAQFGKGCTPEMPLGALMVSSEGACAAYWQYGGARAAE
A0A5M6IDB3	Roseospira marina	Hydrogenase maturation factor	unreviewed	hypD F1188_07580	393	41686	MRFIDEYRDPALGRGLTRAIADAVQPGRRYHLMEFCGGHTHAIAQHGLADLLPEAVRLIHGPGCPVCVLPVGRLDMALALARSRPDVILCTYGDLMRVPASGGDSLYTARAAGADVRMVYSTLDALAVARANPHREVVFLAIGFETTTPPTALALVQAEREGLRNLSVFCNHVLTPPAIVAILADTADAPPLDGIIGPAHVSTVIGSDAYAPCAARFGVPVVIAGFEPLDVLRAIVMLMAQINAGRATVETEYTRAVTATGNRTAQALMEQVFTVRESFEWRGLGALPASALRIRDAYAAWDAEARFSMPPRTGREHPACACGSVLRGALAPHDCRLFGRACTPERPQGACMVSSEGACAAAWTRRPRLKDARPKDTRPKAQPAAVGSGGGDS
A0A6G8QAQ3	Rubrobacter tropicus	Hydrogenase formation protein HypD	unreviewed	hypD GBA63_12630	375	41494	MKYVSEFRDGEIARAVAAEIASVAEPDRHYKVMEVCGGHTHTIYRHGIKDLLPDQVELVHGPGCPVCVLPMGRVDEGISVAERPEVIFTCFGDMMRVPGSKGNLLEMKAEGADVRMVYSPLDALRIARENPDREVVFYAIGFETTAPSTALTLQRARKEGLPNFSVFCNHVTIVPPVRALLDSPDLRLDAFVGPGHVSTVIGCRPYEFMPEDYGKPCVVAGFEPLDLLQSVLMLMRQLEEGRCEVENQYSRIVPWEGNLAALRSMAEVFELRPYFEWRGLGFIAQSALKLSEEYADFDAEKRFSVPGVRVADPKACQCGEVLKGVLKPPECKVFGTACTPERPLGALMVSSEGACAAYYNFGRKSHERVEIGSRN
A0A9X1ZJX8	Shewanella pneumatophori	Hydrogenase maturation factor	unreviewed	hypD L2740_02290	373	40983	MIALNDLYQGFRDPKVIRSLAQQIAHYASQVEGMINIMEVCGGHTHTIMKYGLNQLLPSNIEFIHGPGCPVCIMPKERIDHAATLASQPDTILVTLGDMIRVPGSKGSLAQFRAKGCDIRPIYDPLDTLTIAADNPNKTIIFFAIGFETSTPMTAVLIEQANQRGITNLLFHINHVLVPPAIDAVMNDPQVKVNAFIGPAHVSVISGAKIYRQAVETYNTPVVVSGFEPVDVMQSILMLVKQKAEQRAELENQYSRSVSENGNKTAQALIDKYLTIRPEFRWRGLGPIANSALMLKPEYAHLDAERVYANVLPQIEIDDHKACQCGDILRGLCKPKDCKVFGRGCSPDTPLGSCMVSSEGACNAYYRYNGVNL
A0A4P2Q5A5	Sorangium cellulosum (Polyangium cellulosum)	Hydrogenase formation protein HypD	unreviewed	hypD SOCEGT47_047830	370	40002	MKYVDEFRDPARVRRVAEALDRAVTRPWTVMEVCGGQTHAIARYGLDALFPRGLSLVHGPGCPVCVTPLEVIEAARAIALTPDVILCAYGDMLRVPGARGDLLEARSRGADVRVVLSPLDAVRLAQASPDRRVVFFGVGFETTAPATAMAAELARRLDLGNFSLLAAHVRVPPAMELLLASPSCRVQGFLAAGHVCAVAGTGEYPAIAARFGAPIVVTGFEPLDILQGLWMLVRQLEEGRAEVENQYARSVPDEGNPVAREMVARVFEPADRPFRGLGVVPAGGLRIRDAYARWDAERRFSLRLAPLDEPGRCRAAEVLQGLLEPTACPEFGRGCTPDRPLGAPMVSTEGACAAYFRYRRARRAPGEELP
A0A5J6HVB4	Streptomyces coeruleorubidus	Hydrogenase formation protein HypD	unreviewed	hypD CP976_01795	380	41790	MKYIDEFNDPDLARRLLDEIRATATWPWALMEVCGGQTHSIIRHGIDQLLPEQVELIHGPGCPVCVTPLEVIDKALEIASRPGVIFCSFGDMLRVPGTGRDLFRVKGEGGDVRVVYSPLDALELARRHPDREVVFFAIGFETTAPANAMAVHQARRLGLNNFSLLVSHVRVPPAVEAIMTAPACRVQGFLAAGHVCSVMGTAEYPELTERFGVPMVVTGFEPLDILEGIRRAVRQLERGEHRVENAYPRAVREEGNPAAVRMIEEVFEVTDRSWRGIGRIPASGWRLRDAFRAYDAEHRFDVTGIRTEEPAECRSGEVLQGLIKPTECAAFGTTCTPRTPLGATMVSSEGACAAYYLYRRMNAPAPQAGRATQEGVTPVA
A0A975B0M9	Sulfurimonas aquatica	Hydrogenase formation protein HypD	unreviewed	hypD GJV85_07550	373	41370	MLNLKLKDLYSAFRDPKTIRALAGEINKEALKLKEPLYIMEVCGGHTHTIMKYGLKQLLPRSIEFIHGPGCPVCIMPKERIDHAIALANVENAILLTLGDMIRVPGSKTSLAEERSHGCDIRALYSPVDAIKVAEENPDKKVIFFAIGFETTTPMTAALLQMVEKKKLTNLYFHINHVLVPPAIEAIMQDGQAKINAFIGPSHVSVISGAKIYLPLPEKYNTPVSVSGFEPVDVMQAILMIVKQKNENRAEVEIQYSRAVSLEGNTKAQKLIEHYMQPRGHFRWRGIGDIADSALELREQYSKYDAEKVFADILPTEPIDDHKLCICGTILKGLAKPNDCKVFGTACTPKTPLGSCMVSSEGACNAYYRFGEI
A0A5P8P075	Sulfurimonas lithotrophica	Hydrogenase formation protein HypD	unreviewed	hypD FJR48_04265	380	42799	MSLELKNLYDNFRDADTIKAYAKIIAEDAKKLQNPINIMEVCGGHTHTIMKYGIPQLLPENIKFIHGPGCPVCIMPKERIDHAYILSMQEDVILVTLGDMIKVPGSNGSLQAARSKGADVRFVYSPMECIKIAEENPNKKVIFFAIGFETTTPMTAALLDAVIKKDIKNIYFHINHVTVPEVMRELIDSRDEHVDSYNNKIDAFLGPSHVSVISGSKIYEEFPRDYKRPVVVSGFEPVDVMQAISMILKQFIQNRCELEIEYKRLVSYDGNLKAQSLIDKYFEKRGMFKWRGLGNIPDSALKLRDEYAKYDAEIIYKEVLPLEEIEDHKLCICGDILRGMANPPECTIFGTACKPSSPVGSCMVSSEGACAAYYKYGNLL
A0A6G9VVD7	Sulfurospirillum diekertiae	Hydrogenase formation protein HypD	unreviewed	hypD FA584_13510	374	41245	MFEVDLIEGFRDPEHMKALAALIKKECKSKINIMEVCGGHTHTIMKFGLSQILPDLIEFVHGPGCPVCIMPKERIDHAIALASMPNTILATLGDMIRVPGSKTSLQKLRAEGKDIRSLYSPLDVIKIAQENPDKNVVFFAIGFETTTPMSAVLMQQAIAHKLTNVFFHINHVTVPEAVEAIMGDGNALIDAFLGPSHVSVITGYKIYEPIAEKYHTPIVVAGFEPTDVMESVLRIVRQVNEGTSVVDNEYARAVSREGNLKAQELINTYFEKRDHFRWRGIGDIPKSALKLKAEYAAFDAEIVFDAVLPKTELNDHKMCICGDILKGRAKPFDCKVFGKACTPTNPMGSCMVSSEGACSAYFKYGKLNLKGVRA
A0A7M1S268	Sulfurovum indicum	Hydrogenase formation protein HypD	unreviewed	hypD IMZ28_06600	383	42686	MAGLELNNLYDDFRDGKTLQAYARIIAEDAAKLERPINIMEVCGGHTHSIMKFGIPQMMPENVNFIHGPGCPVCIMPKERIDHAYVLAMQPDVILVTLGDMIKVPGSNGSLQDARAKGADVRFVYSPMECIKIAQENPEKKVIFFAIGFETTTPMTAVLLDQVIKQNITNILFHINHVTVPEVMVELIDSRDIHVDSYNNKIDAFLGPSHVSVIAGSKIYEKFPKDYGRPVVVSGFEPVDVMEGISMIVKQFVEKRCELEIQYKRVVTYEGNLNAQKLIETYFDKVDLFRWRGLGNVPESGLKLKDGYAKYDAEVIYRDVLPIAEIEDHKLCICGDILRGMAKPPECTIFGTACKPTTPIGSCMVSSEGACAAYYKYGNLITS
K4LGQ3	Thermacetogenium phaeum (strain ATCC BAA-254 / DSM 26808 / PB)	HypD hydrogenase expression/formation protein HypD	unreviewed	hypD Tph_c09200	364	40405	MKHSNKKEYASFLLERLHREIERPLTVMEVCGTHTVAIARSGLRDLLPDKMRLLSGPGCPVCVTDDLDLDLVIALSREKDVILATFGDMMRVPGTESSLLQEKSRGADVRIVYSPADALRLAAENPSSQVVFLGVGFETTVPVVAAALEQAIEMGLENFSVYSLHKLVPPVMRVLLEDPEVKIDAFLNPGHVCTILGTGPFSFISEQYGKPCVVAGFDATDILEALLLIVRQYREGRPSVEIQYRRAVRPEGNPVAVDYIEKYFQPVGARWRGIGEIPESGLELREEYARYNARLRFPVTARLRKRKKRCACGEVLKGLKLPYECPLFRKVCTPARPVGPCMVSTEGSCAAYYRYGKKKAGACP
A0A097ANF2	Thermoanaerobacter kivui (Acetogenium kivui)	Hydrogenase expression/formation protein HypD2	unreviewed	hypD2 TKV_c01380	352	38612	MQQTEMIKKAKEIIDILNPGMQFNIMEVCGSHTMAISKYGLRQILPKNIRLISGPGCPVCVTAQNEIDSVIELANKNVVIATFGDLIRVPGNKSSLQAERAAGKDVKVFYSPLDALEYAEKNPSKEVVFIGIGFETTIPTVAVTIKEAEEKNIKNYSVYCLHKTMPEALRALLEGGSKVQGFLLPGHVSAITGSKIYKFLAEEFGVGGVISGFEALDILMSIIMLLKNYKSPSIEIQYKRVVREEGNVEAQKIIEEIFEPCDSTWRGLGEIKGSGLKIKDKYKDFDAALKFDIKPIGEEIEIKGCRCGDVLKGNIYPNECPLFGRVCTSENPVGPCMVSSEGSCAAFYKYGA
A0A4Y5SLF3	Thermococcus indicus	Hydrogenase formation protein HypD	unreviewed	hypD FH039_03880	372	41617	MNVTDVLNAFKDRELAQKVVRKIREEAKGLDELRFMHVCGTHEDTVTRSGIRSLLPENVKIVSGPGCPVCITPVEDIVKMREIMKEAYAEGDRIILTTFGDMYKIPTPLGSFADLKSEGYDVRVVYSIFDTYRIAKENPDRTVVHFSPGFETTTAPAAGMLNAVVEEGLENFKIYSVHRLTPPAVEALVKAGTRFHGLIDPGHVSTIIGVRGWEYITTDYGIPQVIAGFEPVDMLMAILLLIRMVKNGEVKILNEYTRVVKYEGNVTAQRLIDKFFDVTDARWRALGTIPESGLELKKEWKELEIRTYYDPEVPKLPDLEKGCICGAILRGLALPPQCPHFGKTCTPRSPIGPCMVSYEGTCSIFYKYGALF
Q5JII1	Thermococcus kodakarensis (strain ATCC BAA-918 / JCM 12380 / KOD1) (Pyrococcus kodakaraensis (strain KOD1))	hydrogenase expression/formation protein HypD	unreviewed	Tk-hypD TK2000	372	41873	MEEPFEAYRSREVAMKLVEKIREEAKTLDGEIRIMHVCGTHEDTVTRHGIRSLLPENVKVVSGPGCPVCITPVEDIVAMQLIMRKAREEGEEIILTTFGDMYKIPTPMGSFADLKSEGFDVRIVYGIFDTYRIAKENPDKTVVHFSPGFETTTAPAAGMLNVAAQEELENFKIYSVHRLTPPAVEVLLKQGTVFQGLIAPGHVSTIIGVKGWEYLTEKYGIPQVVAGFEPNDVLMAILMLIRMYKEGEARIINEYERAVKYEGNVVAQKMIDKFFEVVDAKWRALGVFPKSGLELRKEWKDFEIRSFYKVEVPKNLPDLEKGCRCGAVLRGLALPTDCPLFGKTCTPRHPVGPCMVSYEGTCQIFYKYGVLF
A0A6H1WRK1	Thermosulfurimonas marina	Hydrogenase formation protein HypD	unreviewed	hypD FVE67_03110	341	37352	MARVYRFMEVCGTHTVNFFRFGLRKLLPPEVELVSGPGCPVCVMPPEEVDFLVEVARKPGVVVCAFGDLLKVPGSKGSLREVRAQGGGVRLIYSPMEAVHLAASEPEKKIVLAGVGFETTAPAHAVALLEARKRRLRNFFFFSALRIMPPPLRALLSDPELALDGLLLPGHVSAVIGSRPYTFIAEEFGLPGVITGFEPRDMLEGLARLLELARSGRPTIEIQYRRVVTPEGNPWGKRLLKEVFRPVDGRWRGLGLIPGSKLALAPDFEEFSAEKTFSLEPKPLPEPPGCACGKILRGQKRPPECPLFGKRCTPETPYGPCMVSSEGACAAYFRFAESENP
A0A6G7PZM1	Thermosulfuriphilus ammonigenes	Hydrogenase formation protein HypD	unreviewed	hypD G4V39_05070	360	38438	MSIITPAHKVSALAKHLAALLPRPVKVMEVCGTHTVNIFRFGLRSLFPETLELVSGPGCPVCVTPVEEIDFLVAAALSQGARLATFGDLLRVPGSWGSLKEARAQGAKIKIIYSPMEALSLAENFPQETVLLAAVGFETTAPAVAATVLEAKRRGVSNLVLATSHRLVPPAIRALLASGDLNLDGFILPGHVSAVIGRGPYEFIARDFGLPGVITGFEATDIMEGLCLLAHQIREGRAEIVIQYSRAVPPEGNPAAQALMKEVFSTGDASFRGLGEIPGGGLFLRQTYEEFDARGRLDLDLPPVRETKGCLCGQILSGRKRPLDCPLFARGCRPDNPQGPCMVSSEGTCAAWFQFHENSS
A0A085A865	Trabulsiella guamensis ATCC 49490	Hydrogenase maturation factor	unreviewed	hypD GTGU_02561	373	41309	MRFVDEYRAPEQVMKLIAHLSARAELLDYSAARPLRIMEVCGGHTHAIFKFGLDQLLPENIEFIHGPGCPVCVLPMGRIDTCTEIASHPEVIFCTFGDAMRVPGKNGSLMQAKARGADIRIVYSPMDALKLAQQNPQRKVVFFGLGFETTMPTTAITLKQAREQNVDNFFFFCQHITLIPTLRSLLEQPDNGIDAFLAPGHVSMVIGTDAYGFIASQYHRPLVVAGFEPMDLLQGVCMLVEQKIAAKSEVENQYRRVVPDSGNPLAQAAIAEVFTVRGDSEWRGLGLINDSGVRLTDDYQRFDAEAHFQPAPQKVYDDPRARCGEVLTGRCKPHQCPLFGNTCNPQSAFGALMVSSEGACAAWYQYRSQECEA
A0AAW9Q046	Tumidithrix elongata BACA0141	Hydrogenase formation protein HypD	unreviewed	hypD V2H45_14580	383	42115	MKFVNEFRDAKIAQQLAQEIASLVTQPWTIMEICGGQTHAIVKYGIDELLPKNITLIHGPGCPVCVTPIERIDRAIAIASQPDVVLCSFGDMLRVPGSAIDLLAVKATGADIRIVYSPLDCLKIAQQNPDKQVVFFAVGFETTAPATAMAIYQAKQLDLKNFSMLVSHVLVPPAMEAILSSSDCRIQGFLAAGHVCTVMGYNEYIPIAQKYHVPIVVTGFEPIDVLQGIHLCIQQLESDKAEVENQYTRSVRREGNIKAMELIGEVFKVVPQQWRGIGEIAESGLGLQDNYAAFDAYQRFPLPLISHEVDRKRNTESDLCISGLILQGIKKPHECSAFGTICTPEHPLGAPMVSSEGACAAYYRYRKHDAMPEIHVKSIHVKS
A0AAU7ZDT5	Tunturibacter empetritectus	Hydrogenase formation protein HypD	unreviewed	hypD RBB75_19045	397	43664	MKYLDEYRNGDIAAKIVAEMRRVQTRPWVLMEVCGGQTHSIVKNGLDHLLPEGVELVHGPGCPVCVTPLEMIDKAHAIARSPNVIFCSFGDMLRVPGSDGDLFSIKSLGSDIRIVYSPLDCLKIARANPDKQVVFFAIGFETTAPANAMLAWRAREEQVNNLSLLVSHVLVPPALEAILNASDNRVQGFLGPGHVCAVMGYSEYDPISARHHVPIVITGFEPVDILEGTLMTIKQLEEGRATVENQYSRILNRKGNLPAQELIGKVFAVGDRKWRGIGSIPMSGYHLRDEFFQHDAEKLFDVAEIATLEPEVCISGQVLRGIRKPHDCSAFGTLCTPQHPLGATMVSAEGACAAYYAYGRHLNPQGADKLHQIVPEPVLDDVSVKPRKEREYSHASR
A0AAU7ZUA8	Tunturibacter psychrotolerans	Hydrogenase formation protein HypD	unreviewed	hypD RBB77_06540	375	41487	MQYVDEFRDPDLITKASNEIRRLADPARHYRIMEVCGGHTHAIYRFGLKDILPSNIELIHGPGCPVCVLPMGRIDDGLSIAQDPNVIFAAFGDMMRVPGAHGSPLEHKARGTDVRIVYSPADALELARKYPKKEVIFFAIGFETTAPSTALTLMAAKAQGIGNFSVFCNHVTIVPAIRAILDSPDMRLDGFIGPGHVSTVIGCRPYEWIARNEGKPVVTSGFEPLDLLQSIVMLLRQLQAGEAKVENQYKRVVPWEGNSAALKAMAEVFELRPYFEWRGLGFISQSALRIHEKYAAWDSERRYVVPETRVTDPKAAQCGEVLKGVLKPAQCKLFGKECTPEHPIGALMVSSEGSCAAYYNYEYRKSMVARVSSVA
A0AAN2C9G2	Vulcanimicrobium alpinum	Hydrogenase formation protein HypD	unreviewed	hypD WPS_17860	370	40662	MKYVDEFRDPQLIGGVAREIARSVDPHRHYRIMEVCGGHTRAIYRHGLRDVLPENIELVHGPGCPVCVLPTGRVDDGLAIAQRDDTILTCFGDMLRVPGTHGTPLELKARGADIRMVYSPLDALRIAQDNPAKHVCFFAIGFETTAPSTALTLLRARTLGVRNFSVFCNHVTIVPGMRAILDSPDMRIDGFVGPGHVATVIGCRPFEFVARDYGKPVVVAGFEPLDILEAILLIVRQLHAGEARVENQYRRIVLWEGNLAALRAMASAFELRPFFEWRGLGFISQSALKLAPAFADFDAEVRFRVPGVRVTDPKAAQCGEVLKGVLQPAHCKLFGTQCNPEHPVGALMVSSEGACAAYYRYVHRGEPVTA
A0A4P6F1D9	Xylanimonas allomyrinae	Hydrogenase formation protein HypD	unreviewed	hypD ET495_14010	367	39475	MKYLDEFADPVLAGRLIEQIKARATRQWTLMEVCGGQTHSIIRNGIDILLRGAVEFIHGPGCPVCVTPLEMIDRSLEIAARPEVIFCSFGDMLRVPGSGRDLFQVKAAGGDVRVVYSPLDAVRIAAENPGREVVFFGVGFETTAPANAMAVVAARQRGLRNFSMLVSHVRVPPAITAVMESPRCRVEGFLAAGHVCTVMGTDEYGPLVERFGVPIVVTGFEPLDLLEGVRQTVELLEAGTPALRNAYPRAVSAAGNPAAQHVLADVFEVCDRKWRGIGDIPASGWRLADAWADLDASRRFAVDDLVVEESPDCRAGDVLQGHLKPSQCPAFGTLCTPRTPLGATMVSSEGACAAYYAFRRLEVPASA
